# Supplementary material for: Children With Cystic Fibrosis Are Infected With Multiple Subpopulations of Mycobacterium abscessus With Different Antimicrobial Resistance Profiles
Source: Clin Infect Dis. 2019 Jan 26;69(10):1678–86. doi: 10.1093/cid/ciz069 (PMC6821159; doi:10.1093/cid/ciz069)
Supplement: ciz069_suppl_Supplementary_Material [file ciz069_suppl_supplementary_material.xlsx]

## Sheet: Patient 1 SNVs
De novo assembly contig	Position within contig	Position in ATCC 19977 reference	UniProt ID	Comments	patient_1_S1	patient_1_S2	patient_1_S3	patient_1_S4	patient_1_S5	patient_1_S6	patient_1_S7	patient_1_S8	patient_1_S9	patient_1_S10	patient_1_S11	patient_1_S12	patient_1_S13	patient_1_S14	patient_1_S15	patient_1_S16
13	125929	1705536	MAB_1678c		1	1	0.902439	1	1	0.915	0.642336	0.30597	0.194595	0.16	0.0434783	0.0143541	0.0645161	0.642458	0.861538	0.870588
13	26438	1606014	MAB_1576		1	1	0.891667	1	1	0.891304	0.636364	0.405882	0.190244	0.122449	0.0526316	0.0194175	0.156863	0.577465	0.839286	0.856322
20	36394	59078	MAB_0589		0.9375	1	0.914894	0.995595	0.992	0.849372	0.654321	0.394366	0.215517	0.0652174	0.0793651	0.00442478	0.0909091	0.642857	0.693878	0.876068
26	3494	NA			1	1	0.878505	1	1	0.93578	0.618557	0.486486	0.175732	0.180328	0.0888889	0.0184332	0.196429	0.60223	0.84375	0.977169
4	174033	2427675	MAB_2372		0.978261	0.976744	0.906977	0.991837	0.989305	0.874346	0.657343	0.393939	0.21164	0.229167	0.04	0.0101523	0.08	0.633721	0.677966	0.883598
10	120943	3131072	MAB_3085c		1	1	0.847368	1	1	0.884615	0.702899	0.457831	0.240909	0.351351	0	0.0422535	0.166667	0.681818	0.890625	1
5	95059	2921897	MAB_2867		1	1	1	1	0.0157068	0.84153	0.246575	0.54375	0.875	0.85	1	1	0.983607	0.426036	0.982759	0.630573
6	112442	1042156	MAB_1032c		1	1	1	1	0	0.805263	0.284091	0.592965	0.82243	0.890909	1	0.989362	0.938462	0.445652	1	0.70283
1	84318	4151249	MAB_4099c		0.796875	0	1	1	1	0.311224	1	1	1	1	1	1	0.944444	0.925926	1	0.502762
10	184026	3069878	MAB_3011		1	1	1	1	0	0.81407	0.307692	0.613793	1	0.931818	1	0.995169	0.826923	0.51	1	0.639344
3	382006	2198459	MAB_0209		1	1	1	1	0	0.772277	0.302013	0.612245	0.826923	0.869565	1	0.987342	0.98	0.487562	1	0.637363
6	8686	995872	MAB_0987c		0.166667	1	0	0	0	0.645714	0	0	0	0	0.0666667	0	0	0.0505051	0	0.524324
16	51962	NA			0.730769	0.0212766	1	1	1	0.326733	1	1	1	1	0.943396	1	0.976744	0.964912	1	0.504902
5	314555	2690494	MAB_2650		1	1	0.0977778	1	1	1	1	1	1	1	1	1	1	1	0.156863	0.987654
4	174687	2428329	MAB_2372		0.977273	0	1	1	1	0.420792	1	1	1	1	0.979167	1	0.980392	0.961538	1	0.479167
16	44402	176302	MAB_1735		1	1	1	1	0	0.785714	0.35503	0.515337	0.857143	0.853659	1	0.989899	0.919355	0.508772	0.983333	0.658228
15	115734	1463572	MAB_0149c	rrs (16S rRNA)	1	0	1	1	1	0.380488	1	1	1	1	0.964912	1	0.971014	0.969543	1	0.541436
15	112828	1466478	MAB_0016	rrl (23S rRNA)	1	1	1	1	0	0.817647	0.483333	0.537037	0.830303	0.943396	1	0.993939	0.886364	0.432927	1	0.569343
14	101189	511335	MAB_0510c		1	0	1	1	1	0.363636	0.989796	1	1	1	0.983051	1	0.971429	0.992537	1	0.657895
3	249735	2015491	MAB_2017		1	1	1	1	0	0.813953	0.372973	0.641026	0.8	0.755102	1	1	0.877551	0.464865	1	0.637838
10	172615	3081287	MAB_3029		1	1	0.995261	1	0	0.721951	0.44385	0.611842	0.834906	0.906977	1	0.995215	0.910714	0.478469	1	0.655172
8	132754	5027023	MAB_0504c		1	1	1	0.989583	0	0.765957	0.445087	0.655172	0.820312	0.901408	1	1	0.854839	0.472803	0.984615	0.652381
27	9817	4807557	MAB_4699c		1	1	0.119266	1	1	1	1	1	0.995536	1	1	1	1	1	0.241379	1
4	4224	2257897	MAB_2233c		1	0.030303	0.994048	1	1	0.425926	1	1	1	1	0.921053	1	0.96875	0.952703	1	0.565574
8	24440	4835709	MAB_4723c		1	1	0.165049	1	1	1	1	1	1	1	1	1	1	1	0.227273	1
2	253639	3852263	MAB_3798c		1	1	0.136564	1	1	1	1	1	1	1	1	1	1	1	0.31746	1
3	148699	1914471	MAB_1915		1	1	1	1	0.995327	0.985646	0.85906	0.580645	1	0.985915	0.293103	0.985507	0.2	0.82967	1	0.994253
6	165003	1095713	MAB_1081		1	1	1	0	1	1	1	1	1	1	1	1	1	1	1	1
11	60104	818025	MAB_0822		1	1	1	0	1	1	1	1	1	1	1	1	1	1	1	1
15	112276	1467030	MAB_0016	rrl (23S rRNA)	1	1	1	0	1	1	1	1	1	1	1	1	1	1	1	1
1	80416	4147347	MAB_4098c		1	1	1	0	1	1	1	1	1	1	1	1	1	1	1	0.995146
9	197720	266658	MAB_2625c		1	1	1	0	0.994652	1	1	1	1	1	1	1	1	1	1	1
16	51998	168703	MAB_1659c		1	1	0.995098	0	1	0.990654	1	1	1	1	1	1	1	1	1	1
8	105729	4917006	MAB_4810c		1	1	0.149321	1	1	1	1	1	0.995261	1	1	0.995455	1	0.99177	1	1
16	51488	169213	MAB_1663		0.846154	0.0166667	0	0	0	0	0	0	0	0	0	0	0	0	0	0
10	30456	3221516	MAB_3175c		0.844828	0	0.0138889	0	0.00952381	0.00546448	0	0.0163934	0.00505051	0	0	0	0	0.00505051	0.0138889	0.0159574
4	92728	2346369	MAB_2297	erm(41)	0.818182	0	0	0	0	0	0	0	0	0	0	0	0	0	0	0
5	178488	2838609	MAB_2790c		0.184211	1	1	1	1	1	1	1	1	1	1	1	1	1	1	1
17	61683	3506428	MAB_3462c		0.795455	0	0.00480769	0	0	0	0	0.00540541	0	0	0	0	0	0	0	0
5	14365	3009804	MAB_0298		0.969697	0.967742	0.986928	0.991597	0.992366	0.984848	0.942029	1	0.981481	0.956522	1	0.407895	0.973684	0.991736	1	0.984733
12	146024	3402521	MAB_3354		0.555556	0.796875	0.507553	0.446746	0.5	0.552147	0.42449	0.509091	0.523677	0.73913	0.659574	0.504673	0.736111	0.520548	0.683333	0.443299
12	146022	3402519	MAB_3354		0.57377	0.796875	0.509091	0.453453	0.508929	0.558642	0.435685	0.513595	0.519663	0.73913	0.659574	0.507788	0.736111	0.522648	0.683333	0.4375
12	146015	3402512	MAB_3354		0.583333	0.783333	0.533133	0.44375	0.517751	0.571429	0.458874	0.510836	0.523256	0.765957	0.644444	0.516026	0.736111	0.536842	0.677966	0.456747
11	35406	793317	MAB_0803		0.211538	0.0952381	0.0042735	0	0.00469484	0.005	0.00636943	0	0	0.135593	0.186047	0.0105263	0.12766	0	0.234043	0
1	252191	4319119	MAB_4247		0.125	0.27027	0	0	0.00440529	0.00492611	0	0	0	0.09375	0.108108	0	0.2	0	0.05	0
4	405760	2586644	MAB_2538c		0.243902	0.1875	0.00947867	0.0138889	0.00442478	0.010989	0.0155039	0.00675676	0	0.102564	0.113208	0	0.0789474	0.0130719	0.0789474	0
2	90641	3687385	MAB_3637c		0.171429	0.2	0.00460829	0.00985222	0.00529101	0.00819672	0.0122699	0.00657895	0	0.111111	0.0350877	0.00438596	0.163265	0	0.030303	0.005
3	281521	NA			0.513514	0.539326	0.516827	0.478022	0.524362	0.512887	0.549133	0.422764	0.512748	0.565657	0.440367	0.475936	0.688889	0.502809	0.536082	0.513196
3	18744	NA			0.205128	0.0285714	0.00483092	0	0	0	0.00869565	0.0120482	0.00617284	0.0571429	0.025641	0	0.0833333	0.00512821	0.111111	0
3	345198	NA			0.09375	0.0263158	0.010101	0	0.00515464	0	0	0.00649351	0.00534759	0.05	0.114286	0	0.0625	0	0.125	0
3	127061	1892865	MAB_1895c		0.0833333	0.142857	0	0	0	0.00478469	0	0	0.00420168	0.075	0.0377358	0	0.04	0	0.0555556	0
7	6606	1197544	MAB_1183		0.0571429	0.0188679	0	0	0	0	0	0	0	0.116279	0.0441176	0	0.027027	0	0.0625	0
14	86252	496399	MAB_4853c		0.102564	0	0.0251256	0.00465116	0.0047619	0	0.0130719	0.00598802	0.0153846	0	0.027027	0.0138249	0	0	0.0526316	0.0138249
3	18801	NA			0.0555556	0.025	0.00395257	0	0.00458716	0.00473934	0.00884956	0	0	0	0.025641	0	0	0	0.0185185	0.00617284

## Sheet: Patient 2 SNVs
De novo assembly contig	Position within contig	Position in ATCC 19977 reference	UniProt ID	Comments	patient_2_S1	patient_2_S2	patient_2_S3	patient_2_S4	patient_2_S5	patient_2_S6	patient_2_S7	patient_2_S8	patient_2_S9	patient_2_S10	patient_2_S11	patient_2_S12	patient_2_S13	patient_2_S14	patient_2_S15	patient_2_S16
20	18389	216202	MAB_2148		0.995	0	1	1	1	1	0.993631	0.521505	0.00904977	0.00980392	0.803922	0.0113636	0.00492611	0.196721	0	0
8	196226	3452836	MAB_0347		1	0	1	0.497041	1	1	1	0.708861	0.0168776	0.00581395	0.807292	0.00518135	0	0.263959	0	0
2	139345	4497825	MAB_4418		1	0	1	0.317829	1	0.982456	1	0.204969	0.0135135	0.0287356	0.805263	0	0	0.30625	0	0.0425532
4	206802	4151570	MAB_4099c		1	0	1	0.989637	1	1	1	0.76087	0.026738	0.272727	0.82659	0.0104167	0.689266	0.169399	0	0
16	112583	1466478	MAB_0016	rrl (23S rRNA)	1	0	0.99359	0.391608	1	1	1	0.267974	0.0326087	0.0138889	0.786982	0	0	0.265152	0	0.0294118
16	115289	1463772	MAB_0149c	rrs (16S rRNA)	1	0	1	0.017341	1	1	0	0.22905	0	0.0196078	0	0	0	0.210526	0	0
11	1166	NA	NA		0.779141	0	1	0.316176	1	1	1	0.355556	0.0502793	0.025	0.819209	0.015873	0	0.258065	0	0.0645161
11	1163	NA	NA		0.783951	0	1	0.310606	1	1	1	0.338889	0.0497238	0.0254777	0.808743	0.016	0	0.26738	0	0.0645161
29	14282	1080240	MAB_1068c		1	0	1	0.237179	0	0	0.991379	0.337209	0.0481283	0.00571429	0.858537	0.0118343	0.00555556	0.239521	0	0
4	142839	4215532	MAB_4150c		1	0	1	0.166667	0	0	0.963415	0.234973	0.0368421	0.0207254	0.843373	0.00515464	0	0.190476	0	0.027027
10	147156	1913073	MAB_0186c		0.981982	0	1	0.167939	0	0	0.950704	0.208861	0.0185185	0	0.845304	0	0	0.211538	0	0
19	77532	NA	NA		1	0	0.994318	0.157895	0	0	0.963235	0.30303	0.0165746	0.0310559	0.83237	0	0	0.191489	0	0.030303
3	92602	2346373	MAB_2297	erm(41)	1	0	0.994565	0.0909091	0	0	0.976	0.232044	0.0242424	0.0120482	0.793103	0	0	0.15894	0	0.0810811
16	105477	1473584	MAB_1465		1	0	1	0.19084	0	0	0.962963	0.218182	0.0149254	0.0409357	0.809524	0	0	0.220472	0	0
3	252227	2432501	MAB_2375		0.97351	0	1	0.176471	0	0	0.986577	0.294444	0.0327869	0.04	0.817734	0	0.00558659	0.188034	0	0
10	151600	1917518	MAB_1918		0.983333	0	0.99375	0.148352	0	0	0.983871	0.260355	0.0273224	0.0240385	0.833333	0.0123457	0	0.228571	0	0.0526316
12	77099	NA	NA		0.975	0	1	0.139073	0	0	0.944134	0.217949	0.0284091	0	0.818182	0.0175439	0	0.180124	0	0
12	78860	NA	NA		1	0	1	0.159091	0	0	0.92233	0.182482	0.0316456	0	0.782609	0	0.00813008	0.219512	0	0.0285714
9	131073	928428	MAB_0935c		0.993671	0.0357143	1	0.177215	0	0	0.944785	0.21393	0.0246305	0.00540541	0.776398	0	0	0.218543	0	0.0512821
22	75445	NA	NA		0.984848	0	1	0.0892857	0	0	0.916084	0.14717	0.00641026	0.0096463	0.727723	0	0.00320513	0.137931	0	0
27	4031	3176225	MAB_3136c		0.993103	1	1	1	0	0	1	1	1	1	1	1	1	1	1	1
8	18884	3268025	MAB_3233		1	1	1	1	0	0	1	0.993902	1	1	0.994253	1	1	1	0.995098	1
4	199330	4159042	MAB_4099c		1	0	1	0	0	0	0	0.233766	0	0.0231214	0	0	0	0.255814	0	0
31	19132	1421566	MAB_1418		1	0	1	0	0	0	0.00884956	0.265625	0	0.00980392	0	0.00558659	0	0.208092	0	0
20	65183	169407	MAB_1665		1	0	1	0	0	0	0.00704225	0.241379	0	0.00719424	0	0	0	0.191083	0	0
4	26427	4331954	MAB_4263		1	0	1	0	0	0	0.00680272	0.235669	0	0.0216216	0	0	0	0.212766	0	0
3	91009	2344780	MAB_2296		0.978723	1	1	1	0.0192308	0	1	0.994152	1	1	1	0.995	1	1	0.995516	1
10	126734	1892683	MAB_1895c		1	0	1	0	0	0	0.00549451	0.244681	0	0.0473373	0	0	0.00558659	0.184783	0.00483092	0
1	15878	3585512	MAB_3539		0.992424	0	1	0.00813008	0	0	0.013986	0.266272	0	0.00625	0	0.0235294	0.00680272	0.210526	0	0
11	40192	1705434	MAB_1678c		1	0	0.993333	0	0	0	0.0517241	0.193333	0	0	0.00689655	0.00775194	0.0214286	0.21831	0.0210526	0
22	86147	NA	NA		0.981651	0	1	0	0	0	0	0.190789	0.00641026	0.0402299	0	0	0	0.111111	0	0
21	28782	641222	MAB_0638c		0.880597	0.0227273	0.99422	0	0	0	0.008	0.178344	0	0	0	0	0	0.224138	0	0
12	119767	NA	NA		0.851852	0	1	0	0	0	0	0.204082	0	0	0	0.0042735	0	0.13587	0	0
1	130350	3727135	MAB_3675		1	1	1	0.8	1	1	0.0233918	0.980392	0.985222	1	0.129944	1	1	0.988827	1	0.974359
2	120030	4478511	MAB_4394		1	1	1	0.78	1	1	0.0238095	0.980392	0.970803	1	0.159236	0.994595	1	0.972789	1	1
10	148489	1914406	MAB_1915		1	1	1	0.84507	1	1	0.0526316	0.985612	0.986111	1	0.138298	1	1	0.97561	1	1
9	30775	803270	MAB_0811		1	1	1	0.823944	1	1	0.0393701	0.979167	0.972067	1	0.165563	0.994444	1	0.984375	1	1
16	112944	1466117	MAB_0016	rrl (23S rRNA)	1	1	1	0.77439	1	1	0.0459184	0.975904	0.95977	1	0.198895	0.989418	0.985075	0.981928	1	1
2	379522	4739134	MAB_0478		1	1	1	1	1	1	1	1	0.585635	1	0.91573	0.595628	1	0.640719	0.247706	0.235294
1	130776	3727561	MAB_3675		1	1	1	1	1	0	1	1	1	1	1	1	1	1	1	1
1	365897	3964596	MAB_3911		1	1	1	1	0	1	1	1	1	1	1	1	1	1	1	1
11	123433	1622165	MAB_1593c		1	1	1	1	0	1	1	1	1	1	1	1	1	1	1	1
12	61478	3506223	MAB_3462c		0.992	1	1	0.78169	1	0.970588	0.00826446	0.987654	1	1	1	1	1	1	1	1
18	28228	1219215	MAB_1205		1	1	1	0.815385	1	1	0.008	1	1	1	1	1	1	1	1	1
1	361106	3959805	MAB_3908c		1	1	1	1	1	1	0.0178571	1	1	1	1	1	1	1	1	1
17	110359	2902837	MAB_2853c		1	1	1	1	0.027027	1	1	1	1	1	1	1	1	1	1	1
1	69074	3665865	MAB_0370		1	1	1	1	1	1	0.0295858	1	1	1	1	1	1	1	1	1
12	120334	NA	NA		0.993939	0.97561	1	1	1	1	0.0421687	1	0.994595	1	1	1	0.989583	1	1	1
15	60680	3088638	MAB_3036c		1	1	1	1	1	1	1	1	0.97619	1	0.182796	0.988571	1	0.97546	1	1
24	78772	677449	MAB_0674		1	1	1	1	1	1	1	1	0.97561	1	0.233083	1	1	0.980769	1	1
3	58146	2311918	MAB_2264c		1	1	0.993007	1	1	1	1	1	0.993939	1	0.262857	0.987261	1	0.971429	1	1
46	6235	NA	NA		0.448763	0	0.308357	0.0645161	0	0	0.455882	0.133929	0.00903614	0.00628931	0.396923	0	0.00331126	0.084375	0.00537634	0
7	6732	NA	NA		1	1	1	1	1	0.315789	1	1	1	1	1	1	1	1	1	1
17	20567	NA	NA		0.669903	0	0.0162602	0.0143885	0	0	0	0	0	0	0	0	0	0.00892857	0	0
8	145939	3402519	MAB_3354		0.419643	0.728814	0.433234	0.509434	0.813953	0.75	0.40678	0.477124	0.480122	0.486755	0.44795	0.570881	0.391003	0.429032	0.415698	0.62
42	9092	115719	MAB_1140		1	1	1	1	0.466667	1	1	1	1	1	1	1	1	1	1	1
8	145941	3402521	MAB_3354		0.427928	0.724138	0.42029	0.494505	0.772727	0.75	0.39485	0.479365	0.472892	0.482085	0.440252	0.561798	0.391892	0.434084	0.416667	0.62
8	145932	3402512	MAB_3354		0.443439	0.724138	0.461988	0.530075	0.8	0.734694	0.422907	0.471572	0.512579	0.5	0.47678	0.579151	0.42268	0.441176	0.422619	0.612245
8	146029	3402609	MAB_3354		0.45935	0.592593	0.442568	0.521186	0.675676	0.553571	0.476415	0.468647	0.451713	0.53871	0.522184	0.578947	0.494949	0.421818	0.47191	0.657143
26	806	1385164	MAB_1388c		0.54	0.603448	0.534247	0.490706	0.636364	0.666667	0.577869	0.501742	0.583051	0.570312	0.567657	0.459016	0.551095	0.631034	0.586826	0.614035
17	537	NA	NA		0.671171	0.589286	0.645669	0.621849	0.703704	0.493333	0.621849	0.632727	0.705455	0.651452	0.595745	0.614754	0.598253	0.590734	0.612676	0.711111
26	779	NA	NA		0.528634	0.589286	0.545455	0.514925	0.62963	0.66129	0.586614	0.522807	0.572848	0.588462	0.601286	0.465587	0.555556	0.599303	0.584848	0.672131
26	764	1385206	MAB_1388c		0.561905	0.578947	0.592982	0.555556	0.622642	0.709091	0.625498	0.56	0.58	0.618474	0.631399	0.502203	0.584677	0.629921	0.613208	0.672414
26	817	1385153	MAB_1388c		0.562016	0.581818	0.54698	0.503571	0.649123	0.603774	0.581301	0.50365	0.58156	0.57377	0.570492	0.47012	0.578125	0.65371	0.576577	0.6
